# Supplementary material for: Bioaccumulation and physiological changes in the fruiting body of Agaricus bisporus (Large) sing in response to cadmium
Source: Sci Rep. 2022 Nov 22;12:20079. doi: 10.1038/s41598-022-24561-3 (PMC9684502; doi:10.1038/s41598-022-24561-3)
Supplement: Supplementary file 1 — Supplementary Information. [file 41598_2022_24561_MOESM1_ESM.zip]

Archive with 6 entries (5 files):
- Supplementary file/Supplementary file 1_Raw data.xlsx
- Supplementary file/Supplementary file 2_Figure  data and results of two-way ANOVA.xlsx
- Supplementary file/Supplementary file 3_Levene 's Test of Equality of Error Variances.xlsx
- Supplementary file/Supplementary file 4_Test of Between-Subjects Effects.xlsx
- Supplementary file/Supplementary file 5_Tests of Normality.xlsx
- Supplementary file/
