# Supplementary material for: Bioaccumulation and physiological changes in the fruiting body of Agaricus bisporus (Large) sing in response to cadmium
Source: Sci Rep. 2022 Nov 22;12:20079. doi: 10.1038/s41598-022-24561-3 (PMC9684502; doi:10.1038/s41598-022-24561-3)
Supplement: Supplementary file 1 — Supplementary Information. [file 41598_2022_24561_MOESM1_ESM.zip › Supplementary file/Supplementary file 1_Raw data.xlsx]

## Sheet: Sheet2
Raw data
Sampling time	Cd concentration	Cd in soil	Cd in cap	Cd in stipe	Protein	Soluble sugar	SOD	CAT	POD	APX	MDA	Proline	Oxalic acid	Malic acid	Succinic acid	Fumaric acid	Citric acid	Total organic acids
		mg·kg-1	mg·kg-1	mg·kg-1	mg·g-1	mg·g-1	U·(g·h)-1	U·(g.min)-1	kU·(g.min)-1	mmolVC·(g·h)-1	μg·g-1	μg·g-1	mg·g-1	mg·g-1	mg·g-1	mg·g-1	mg·g-1	mg·g-1
Closed cup stage	CK	0.425	1.42871	1.41512	4.75148	4.53766	54.3479	3.65827	0.0395859	17.1475	0.19814	0.130699	0.0299153	0.0678605	0.338153	0.105478	0.0998958	0.641303
	CK	0.481216	1.38704	1.38365	3.41929	4.93916	60.9916	3.27701	0.0331342	26.7264	0.229701	0.126698	0.0327776	0.0656622	0.448252	0.0825552	0.133647	0.762893
	CK	0.403345	1.36214	1.37479	5.79163	3.44501	49.9449	3.28767	0.0426484	24.2661	0.228598	0.0992798	0.0283388	0.0560812	0.463022	0.0655481	0.100476	0.713465
	T1	17.463	2.5677	2.02335	4.29352	3.89158	29.6644	3.8638	0.178701	38.0208	0.251345	0.063903	0.191194	0.160653	0.568587	0.0543485	0.079857	1.05464
	T1	17.8271	1.9267	1.96599	4.72082	4.9078	45.846	4.75091	0.119907	47.7398	0.2038	0.0588294	0.178819	0.178365	0.603747	0.0725644	0.115007	1.1485
	T1	17.0428	1.73977	1.64446	4.35083	5.08706	33.8404	4.7298	0.163158	34.4118	0.180853	0.0723105	0.150347	0.168822	0.862567	0.0878753	0.0792364	1.34885
	T2	107.456	5.51827	3.71394	3.9226	3.21163	52.007	7.04332	0.141174	61.0818	0.2343	0.14197	0.137118	0.479418	2.59698	0.107725	0.165195	3.48643
	T2	109.463	4.37042	2.72406	4.42073	2.24659	47.256	6.91117	0.218242	40.5375	0.240701	0.106845	0.196431	0.527836	2.62414	0.150666	0.134313	3.63339
	T2	105.33	4.77749	2.62429	4.93375	3.43029	40.5749	9.33864	0.151562	40.1697	0.258152	0.107736	0.19127	0.664061	1.74793	0.111576	0.116644	2.83148
	T3	414.286	18.6236	13.4579	8.99303	2.11774	51.3814	3.80159	0.215219	70.655	0.335016	0.171805	0.240956	0.2374	3.81869	0.194603	0.168984	4.66063
	T3	414.388	20.0792	15.3779	9.08562	2.73046	60.0955	3.81955	0.146617	87.406	0.334053	0.194442	0.211083	0.306913	5.6975	0.16106	0.165527	6.54208
	T3	414.153	16.4314	11.6543	8.06545	3.29697	50.3504	3.48117	0.202624	91.3639	0.350457	0.167457	0.259506	0.301739	4.45875	0.129226	0.116524	5.26574
Flat stage	CK	0.425	0.316147	0.370927	2.00264	5.76175	45.4853	4.23944	0.127183	33.7944	0.317204	0.0349175	0.154352	0.820528	0.227861	0.093321	0.19643	1.49249
	CK	0.481216	0.456666	0.399708	2.73987	4.58673	55.0411	4.3239	0.168042	52.2237	0.284075	0.0525431	0.147039	0.669462	0.143549	0.0922064	0.182252	1.23451
	CK	0.403345	0.341872	0.429272	1.80653	5.031	44.4655	5.95605	0.134771	40.9295	0.283766	0.0489607	0.19433	0.596067	0.20601	0.0978722	0.139003	1.23328
	T1	17.463	1.60292	1.5066	3.33812	5.37578	72.2508	4.34338	0.217885	42.4301	0.42057	0.0549109	0.125027	0.168814	0.558908	0.104732	0.191785	1.14927
	T1	17.8271	2.00533	1.66803	2.11532	3.33034	60.6546	3.86287	0.262144	32.0756	0.429263	0.0417421	0.144706	0.247847	0.347315	0.113178	0.185688	1.03873
	T1	17.0428	1.40963	0.863895	3.05844	5.283	50.7857	2.98826	0.291035	27.0895	0.396305	0.0556112	0.141431	0.268347	0.510364	0.0714018	0.166868	1.15841
	T2	107.456	6.2441	3.24299	2.61904	4.52067	37.6505	4.22022	0.176482	32.7429	0.45158	0.0482374	0.074234	0.813706	0.18343	0.0861469	0.159181	1.3167
	T2	109.463	7.8212	4.87336	3.15708	5.61347	48.8619	3.92157	0.221475	36.2025	0.378264	0.0641113	0.0849357	0.584434	0.136655	0.0631333	0.111053	0.980211
	T2	105.33	6.98308	3.71321	3.03538	5.295	56.0849	3.81898	0.160397	36.3422	0.460853	0.0540622	0.107333	0.53086	0.12843	0.0662118	0.122698	0.955533
	T3	414.286	14.0982	6.74292	2.87653	6.60816	48.5294	2.82072	0.13133	53.9568	0.398901	0.0775215	0.00835271	0.25688	0.114485	0.0580379	0.168171	0.605927
	T3	414.153	13.602	6.36696	3.79232	5.02947	52.3141	3.54139	0.159466	22.0546	0.473401	0.0676498	0.00930973	0.413956	0.12107	0.0724146	0.163869	0.78062
	T3	414.388	12.6697	5.78648	2.9665	5.30368	63.2798	4.31116	0.0998316	31.9599	0.526775	0.0721524	0.0116733	0.425352	0.147466	0.0590686	0.214657	0.858216
