# Supplementary material for: Bioaccumulation and physiological changes in the fruiting body of Agaricus bisporus (Large) sing in response to cadmium
Source: Sci Rep. 2022 Nov 22;12:20079. doi: 10.1038/s41598-022-24561-3 (PMC9684502; doi:10.1038/s41598-022-24561-3)
Supplement: Supplementary file 1 — Supplementary Information. [file 41598_2022_24561_MOESM1_ESM.zip › Supplementary file/Supplementary file 2_Figure data and results of two-way ANOVA.xlsx]

## Sheet: Sheet1
Figure data and results of two-way ANOVA
Sampling time	Cd treatment	Cd in soil	Cd in cap	Cd in stipe	BCF in cap	BCF in stipe	TF	Soluble sugar	Protein	SOD	CAT	POD	APX	MDA	Proline	Oxalic acid	Malic acid	Succinic acid	Fumaric acid	Citric acid	Total organic acids
		mg·kg-1	mg·kg-1	mg·kg-1				mg·g-1	mg·g-1	U·(g·h)-1	U·(g.min)-1	kU·(g.min)-1	mmolVC·(g·h)-1	μg·g-1	μg·g-1	mg·g-1	mg·g-1	mg·g-1	mg·g-1	mg·g-1	mg·g-1
Closed cup stage	CK	0.437±0.040	1.393±0.034Da	1.391±0.021Da	3.207±0.281Aa	3.204±0.288Aa	1.001±0.009Ba	4.307±0.773Aa	4.654±1.189Ba	55.095±5.561Aa	3.408±0.217Cb	0.038±0.005Bb	22.713±4.975Cb	0.219±0.018Bb	0.119±0.017Ba	0.03±0.002Cb	0.063±0.006Db	0.416±0.068Da	0.085±0.020Ba	0.111±0.019ABb	0.706±0.061Db
	T1	17.444±0.392	2.078±0.434Ca	1.878±0.204Ca	0.119±0.024Ba	0.108±0.010Ba	1.102±0.150Ba	4.629±0.645Aa	4.455±0.232Ba	36.450±8.401Cb	4.448±0.506Ba	0.154±0.030Ab	40.057±6.893Ba	0.212±0.036Bb	0.065±0.007Ca	0.173±0.021Ba	0.169±0.009Ca	0.678±0.161Ca	0.072±0.017Ba	0.091±0.020Bb	1.184±0.150Ca
	T2	107.416±2.067	4.889±0.582Bb	3.021±0.602Ba	0.046±0.006Cb	0.028±0.006Ca	1.637±0.170Aa	2.963±0.630Bb	4.426±0.506Ba	46.613±5.743ABCa	7.764±1.365Aa	0.17±0.0420Aa	47.263±11.969Ba	0.244±0.012Bb	0.119±0.020Ba	0.175±0.033Ba	0.557±0.096Aa	2.323±0.498Ba	0.123±0.024Aa	0.139±0.025Aa	3.317±0.427Ba
	T3	414.276±0.117	18.378±1.836Aa	13.497±1.862Aa	0.044±0.004Ca	0.033±0.004Ca	1.366±0.054Ab	2.715±0.590Bb	8.715±0.5.64Aa	53.942±5.354ABa	3.701±0.19BCa	0.188±0.037Aa	83.142±10.993Aa	0.340±0.009Ab	0.178±0.014Aa	0.237±0.024Aa	0.282±0.039Ba	4.658±0.955Aa	0.162±0.033Aa	0.150±0.029Aa	5.489±0.960Aa
Flat stage	CK	0.437±0.040	0.372±0.075Db	0.400±0.029Db	0.847±0.103Ab	0.923±0.125Ab	0.930±0.186Ca	5.126±0.593Aa	2.183±0.492Ab	48.331±5.834ABa	4.840±0.968Aa	0.143±0.022BCa	42.316±9.293Aa	0.295±0.019Ba	0.045±0.009Bb	0.165±0.025Aa	0.695±0.114Aa	0.192±0.044Bb	0.094±0.003Aa	0.173±0.030ABa	1.320±0.149Aa
	T1	17.444±0.392	1.673±0.304Ca	1.346±0.425Cb	0.096±0.015Ba	0.077±0.023Bb	1.299±0.296Ba	4.663±1.155Aa	2.837±0.641Ab	61.230±10.744Aa	3.732±0.687Ba	0.257±0.037Aa	33.865±7.825Aa	0.415±0.017Aa	0.051±0.008Bb	0.137±0.011Aa	0.228±0.053Ca	0.472±0.111Ab	0.096±0.022Aa	0.181±0.013Aa	1.115±0.067Aa
	T2	107.416±2.067	7.016±0.789Ba	3.943±0.839Ba	0.065±0.007Ca	0.037±0.007Ca	1.804±0.174Aa	5.143±0.562Aa	2.937±0.282Ab	47.532±9.289Ba	3.987±0.208ABb	0.186±0.032Ba	35.096±2.039Aa	0.430±0.045Aa	0.055±0.008Bb	0.089±0.017Bb	0.643±0.150Aa	0.150±0.030BCb	0.072±0.012ABb	0.131±0.025Ba	1.084±0.202Ab
	T3	414.276±0.117	13.457±0.725Ab	6.299±0.482Ab	0.032±0.002Db	0.015±0.001Db	2.139±0.049Aa	5.647±0.844Aa	3.212±0.505Ab	54.708±7.661ABa	3.558±0.745Ba	0.130±0.030Cb	35.990±6.899Ab	0.466±0.064Aa	0.072±0.005Ab	0.010±0.002Cb	0.365±0.094Ba	0.128±0.017Cb	0.063±0.008Bb	0.182±0.028Aa	0.748±0.129Bb
Sampling time			0	0	0	0	0.008	0	0	0.13	0.033	0.005	0.011	0	0	0	0	0	0.002	0	0
Cd concentration			0	0	0	0	0	0.349	0	0.39	0.001	0	0.001	0	0	0	0	0	0.105	0.133	0
Sampling time × Cd treatment			0	0	0	0	0.015	0.017	0	0.013	0	0.001	0	0.016	0.002	0	0	0	0	0.019	0
