# Supplementary material for: Bioaccumulation and physiological changes in the fruiting body of Agaricus bisporus (Large) sing in response to cadmium
Source: Sci Rep. 2022 Nov 22;12:20079. doi: 10.1038/s41598-022-24561-3 (PMC9684502; doi:10.1038/s41598-022-24561-3)
Supplement: Supplementary file 1 — Supplementary Information. [file 41598_2022_24561_MOESM1_ESM.zip › Supplementary file/Supplementary file 3_Levene 's Test of Equality of Error Variances.xlsx]

## Sheet: Sheet1
Levene 's Test of Equality of Error Variancesa
Test index	F	df1	df2	Sig.
Cd in cap	3.05022	7	16	0.0306513
Cd in stipe	2.86801	7	16	0.03835
BCF in cap	10.6466	7	16	5.52057e-05
BCF in stipe	11.2418	7	16	3.93072e-05
TF	3.53955	7	16	0.0171927
Protein	1.42372	7	16	0.262884
Soluble sugar	0.913674	7	16	0.520804
SOD	0.426875	7	16	0.87136
CAT	3.80481	7	16	0.0127436
POD	1.27369	7	16	0.323163
APX	1.9825	7	16	0.121741
MDA	2.48979	7	16	0.0620035
Proline	2.77835	7	16	0.0428969
Oxalic acid	3.41118	7	16	0.0199431
Malic acid	4.05253	7	16	0.00971694
Succinic acid	6.17471	7	16	0.0012715
Fumaric acid	1.45382	7	16	0.25217
Citric acid	0.683977	7	16	0.684115
Total organic acids	5.21094	7	16	0.00301906
L Cd in cap	1.88854	7	16	0.13839
L Cd in stipe	3.8957	7	16	0.0115261
L BCF in cap	0.986099	7	16	0.474757
L BCF in stipe	2.50568	7	16	0.0607397
L TF	3.78069	7	16	0.0130902
L CAT	1.86171	7	16	0.143571
L Proline	1.48596	7	16	0.241201
L Oxalic acid	1.12333	7	16	0.396191
L Malic acid	2.10601	7	16	0.103002
L Succinic acid	0.44835	7	16	0.857082
L Total organic acids	1.03324	7	16	0.44647
Tests the null hypothesis that the error variance of the dependent variable is equal across groups
a. Design:Intercept + Samplingtime + Cdconcentration + Samplingtime * Cdconcentration
Note：The "L" in front of the test index indicates that the normality test has been conducted after the logarithmic transformation of the original test data based on 10.
