# Supplementary material for: Bioaccumulation and physiological changes in the fruiting body of Agaricus bisporus (Large) sing in response to cadmium
Source: Sci Rep. 2022 Nov 22;12:20079. doi: 10.1038/s41598-022-24561-3 (PMC9684502; doi:10.1038/s41598-022-24561-3)
Supplement: Supplementary file 1 — Supplementary Information. [file 41598_2022_24561_MOESM1_ESM.zip › Supplementary file/Supplementary file 4_Test of Between-Subjects Effects.xlsx]

## Sheet: Sheet1
Test of Between-Subjects Effects
Source	Dependent variable	Type III Sum od Squares	df	Mean Square	F	Sig.
Corrected Model	Cd in cap	893.712a	7	127.673	198.453	2.44632e-14
	Cd in stipe	383.220b	7	54.7456	87.7573	1.44621e-11
	BCF in cap	25.658c	7	3.66542	323.767	5.09935e-16
	BCF in stipe	26.083d	7	3.72615	300.923	9.10688e-16
	TF	3.732e	7	0.533087	20.4118	7.43126e-07
	Protein	8759.140f	7	1251.31	33.05	2.34769e-08
	Soluble sugar	23.009g	7	3.28705	5.88054	0.00164036
	SOD	1175.485h	7	167.926	2.93589	0.0352588
	CAT	42.925i	7	6.13214	11.6524	3.13476e-05
	POD	.081j	7	0.0115501	11.9128	2.72439e-05
	APX	6731.021k	7	961.574	10.1924	7.22505e-05
	MDA	.212l	7	0.0303545	27.9637	7.93286e-08
	Proline	.045m	7	0.00643396	43.3779	3.12355e-09
	Oxalic acid	.128n	7	0.0182997	46.2171	1.941e-09
	Malic acid	1.132o	7	0.161742	22.278	4.02342e-07
	Succinic acid	53.589p	7	7.65559	50.7666	9.56286e-10
	Fumaric acid	.022q	7	0.00319076	8.41389	0.000227816
	Citric acid	.023r	7	0.00332074	5.5994	0.002108
	Total organic acids	59.304s	7	8.47205	55.7719	4.68889e-10
	L Cd in cap	6.732t	7	0.961713	271.203	2.07489e-15
	L Cd in stipe	4.595u	7	0.656429	112.187	2.14565e-12
	L BCF in cap	10.477v	7	1.49676	504.122	1.5144e-17
	L BCF in stipe	13.866w	7	1.98091	343.224	3.21014e-16
	L TF	.347x	7	0.0496127	16.7699	2.87178e-06
	L CAT	.281y	7	0.0401926	10.0418	7.91491e-05
	L Proline	.950z	7	0.135671	34.8489	1.58971e-08
	L Oxalic acid	4.794aa	7	0.684884	176.902	6.05002e-14
	L Malic acid	2.547ab	7	0.363817	55.1072	5.13596e-10
	L Succinic acid	6.600ac	7	0.942825	113.685	1.93483e-12
	L Total organic acids	2.040ad	7	0.29149	82.123	2.41579e-11
Inercept	Cd in cap	909.75	1	909.75	1414.1	4.84505e-17
	Cd in stipe	378.612	1	378.612	606.915	3.76394e-14
	BCF in cap	7.44686	1	7.44686	657.783	2.00693e-14
	BCF in stipe	7.33941	1	7.33941	592.73	4.52685e-14
	TF	47.7051	1	47.7051	1826.62	6.37174e-18
	Protein	41880.7	1	41880.7	1106.17	3.37568e-16
	Soluble sugar	464.473	1	464.473	830.944	3.21291e-15
	SOD	61176.1	1	61176.1	1069.55	4.40261e-16
	CAT	470.916	1	470.916	894.845	1.79441e-15
	POD	0.602495	1	0.602495	621.416	3.13023e-14
	APX	43463	1	43463	460.694	3.21157e-13
	MDA	2.57813	1	2.57813	2375.07	7.91792e-19
	Proline	0.186278	1	0.186278	1255.89	1.23853e-16
	Oxalic acid	0.387726	1	0.387726	979.227	8.82686e-16
	Malic acid	3.3833	1	3.3833	466.01	2.93841e-13
	Succinic acid	30.4963	1	30.4963	202.23	1.69582e-10
	Fumaric acid	0.220599	1	0.220599	581.709	5.24047e-14
	Citric acid	0.503719	1	0.503719	849.366	2.70432e-15
	Total organic acids	83.9754	1	83.9754	552.814	7.79468e-14
	L Cd in cap	6.49375	1	6.49375	1831.24	6.24533e-18
	L Cd in stipe	3.64751	1	3.64751	623.377	3.05414e-14
	L BCF in cap	17.8333	1	17.8333	6006.41	4.87986e-22
	L BCF in stipe	23.6331	1	23.6331	4094.8	1.0361e-20
	L TF	0.407603	1	0.407603	137.777	2.83159e-09
	L CAT	9.46115	1	9.46115	2363.8	8.22302e-19
	L Proline	29.324	1	29.324	7532.28	8.01093e-23
	L Oxalic acid	26.4007	1	26.4007	6819.18	1.77219e-22
	L Malic acid	6.74908	1	6.74908	1022.28	6.28843e-16
	L Succinic acid	2.02815	1	2.02815	244.552	4.08417e-11
	L Total organic acids	0.574491	1	0.574491	161.855	8.7832e-10
Sampling time	Cd in cap	6.67983	1	6.67983	10.383	0.00532263
	Cd in stipe	22.8061	1	22.8061	36.5582	1.69715e-05
	BCF in cap	2.11661	1	2.11661	186.96	3.03778e-10
	BCF in stipe	2.02099	1	2.02099	163.215	8.26115e-10
	TF	0.425779	1	0.425779	16.303	0.000953421
	Protein	4604.01	1	4604.01	121.603	6.93039e-09
	Soluble sugar	13.3461	1	13.3461	23.8762	0.000164708
	SOD	145.55	1	145.55	2.54468	0.130226
	CAT	3.85197	1	3.85197	7.31958	0.0155962
	POD	0.0103115	1	0.0103115	10.6354	0.00490414
	APX	790.337	1	790.337	8.37734	0.0105639
	MDA	0.1314	1	0.1314	121.051	7.15835e-09
	Proline	0.0246757	1	0.0246757	166.364	7.18118e-10
	Oxalic acid	0.0173362	1	0.0173362	43.7836	5.92356e-06
	Malic acid	0.27766	1	0.27766	38.2444	1.31066e-05
	Succinic acid	19.0866	1	19.0866	126.569	5.20832e-09
	Fumaric acid	0.00497383	1	0.00497383	13.1158	0.00229234
	Citric acid	0.0115436	1	0.0115436	19.4647	0.000436349
	Total organic acids	15.4971	1	15.4971	102.018	2.38995e-08
	L Cd in cap	0.158151	1	0.158151	44.5986	5.30426e-06
	L Cd in stipe	0.314649	1	0.314649	53.7749	1.68303e-06
	L BCF in cap	0.158151	1	0.158151	53.2668	1.78606e-06
	L BCF in stipe	0.314649	1	0.314649	54.5178	1.54421e-06
	L TF	0.0266516	1	0.0266516	9.0087	0.0084539
	L CAT	0.0217455	1	0.0217455	5.43296	0.0331661
	L Proline	0.586347	1	0.586347	150.611	1.48529e-09
	L Oxalic acid	0.4125	1	0.4125	106.547	1.76389e-08
	L Malic acid	0.657728	1	0.657728	99.6257	2.81945e-08
	L Succinic acid	3.95097	1	3.95097	476.403	2.4766e-13
	L Total organic acids	0.459173	1	0.459173	129.365	4.45402e-09
Cd concentration	Cd in cap	848.782	3	282.927	439.777	1.41081e-15
	Cd in stipe	302.33	3	100.777	161.545	3.5816e-12
	BCF in cap	17.3003	3	5.76676	509.379	4.41581e-16
	BCF in stipe	18.2702	3	6.09006	491.832	5.82703e-16
	TF	2.72932	3	0.909773	34.8351	3.02816e-07
	Protein	2575.94	3	858.646	22.6789	5.25371e-06
	Soluble sugar	1.9756	3	0.658532	1.17812	0.349178
	SOD	183.623	3	61.2076	1.07011	0.389553
	CAT	17.6436	3	5.8812	11.1756	0.000334334
	POD	0.0429976	3	0.0143325	14.7827	7.12497e-05
	APX	2540.2	3	846.734	8.97512	0.00101682
	MDA	0.0659071	3	0.021969	20.2387	1.07858e-05
	Proline	0.0139389	3	0.00464631	31.3255	6.25202e-07
	Oxalic acid	0.0101258	3	0.00337526	8.52442	0.00130286
	Malic acid	0.506043	3	0.168681	23.2338	4.49954e-06
	Succinic acid	15.5739	3	5.19131	34.4252	3.28484e-07
	Fumaric acid	0.002744	3	0.000914667	2.41193	0.10473
	Citric acid	0.00383617	3	0.00127872	2.15617	0.133174
	Total organic acids	17.5334	3	5.84447	38.4744	1.52142e-07
	L Cd in cap	6.15159	3	2.05053	578.249	1.61789e-16
	L Cd in stipe	3.93376	3	1.31125	224.099	2.81684e-13
	L BCF in cap	9.8969	3	3.29897	1111.12	9.03402e-19
	L BCF in stipe	13.2051	3	4.40171	762.665	1.80016e-17
	L TF	0.278957	3	0.0929856	31.4307	6.11164e-07
	L CAT	0.116057	3	0.0386857	9.66535	0.000705465
	L Proline	0.274561	3	0.0915203	23.5083	4.17217e-06
	L Oxalic acid	0.954404	3	0.318135	82.1726	6.18216e-10
	L Malic acid	0.883207	3	0.294402	44.593	5.38556e-08
	L Succinic acid	0.622764	3	0.207588	25.0307	2.7783e-06
	L Total organic acids	0.447981	3	0.149327	42.0707	8.13069e-08
Sampling time * Cd concentration	Cd in cap	38.2501	3	12.75	19.8184	1.22915e-05
	Cd in stipe	58.0834	3	19.3611	31.0359	6.65764e-07
	BCF in cap	6.24103	3	2.08034	183.757	1.32027e-12
	BCF in stipe	5.79187	3	1.93062	155.917	4.71037e-12
	TF	0.576507	3	0.192169	7.35811	0.00256841
	Protein	1579.2	3	526.398	13.9034	0.00010115
	Soluble sugar	7.68763	3	2.56254	4.5844	0.0168474
	SOD	846.312	3	282.104	4.93208	0.0129873
	CAT	21.4294	3	7.14314	13.5735	0.00011583
	POD	0.0275416	3	0.00918052	9.46883	0.000781549
	APX	3400.48	3	1133.49	12.0147	0.000227054
	MDA	0.0151738	3	0.00505792	4.65956	0.0159151
	Proline	0.00642314	3	0.00214105	14.435	8.16912e-05
	Oxalic acid	0.100636	3	0.0335454	84.721	4.91763e-10
	Malic acid	0.348488	3	0.116163	16.0001	4.49191e-05
	Succinic acid	18.9286	3	6.30954	41.8405	8.45121e-08
	Fumaric acid	0.0146175	3	0.0048725	12.8486	0.000157304
	Citric acid	0.00786544	3	0.00262181	4.42088	0.0190942
	Total organic acids	26.2738	3	8.75794	57.6539	8.48245e-09
	L Cd in cap	0.422251	3	0.14075	39.6915	1.22391e-07
	L Cd in stipe	0.346591	3	0.11553	19.7446	1.25795e-05
	L BCF in cap	0.422251	3	0.14075	47.4059	3.48341e-08
	L BCF in stipe	0.346591	3	0.11553	20.0174	1.1551e-05
	L TF	0.0416802	3	0.0138934	4.69621	0.0154815
	L CAT	0.143546	3	0.0478485	11.9546	0.00023329
	L Proline	0.088786	3	0.0295953	7.60198	0.00221809
	L Oxalic acid	3.42729	3	1.14243	295.084	3.26805e-14
	L Malic acid	1.00578	3	0.335262	50.7819	2.12677e-08
	L Succinic acid	2.02603	3	0.675345	81.4322	6.61539e-10
	L Total organic acids	1.13327	3	0.377758	106.428	8.78609e-11
Error	Cd in cap	10.2935	16	0.643342
	Cd in stipe	9.98128	16	0.62383
	BCF in cap	0.181138	16	0.0113211
	BCF in stipe	0.198118	16	0.0123824
	TF	0.417866	16	0.0261166
	Protein	605.776	16	37.861
	Soluble sugar	8.94352	16	0.55897
	SOD	915.164	16	57.1978
	CAT	8.42008	16	0.526255
	POD	0.0155128	16	0.000969552
	APX	1509.48	16	94.3423
	MDA	0.0173679	16	0.00108549
	Proline	0.00237318	16	0.000148324
	Oxalic acid	0.00633522	16	0.000395951
	Malic acid	0.116162	16	0.00726014
	Succinic acid	2.4128	16	0.1508
	Fumaric acid	0.00606761	16	0.000379226
	Citric acid	0.00948885	16	0.000593053
	Total organic acids	2.43049	16	0.151905
	L Cd in cap	0.0567376	16	0.0035461
	L Cd in stipe	0.0936195	16	0.00585122
	L BCF in cap	0.0475047	16	0.00296904
	L BCF in stipe	0.0923438	16	0.00577149
	L TF	0.0473349	16	0.00295843
	L CAT	0.0640402	16	0.00400251
	L Proline	0.0622898	16	0.00389311
	L Oxalic acid	0.0619447	16	0.00387154
	L Malic acid	0.105632	16	0.00660199
	L Succinic acid	0.132693	16	0.00829334
	L Total organic acids	0.0567908	16	0.00354943
Total	Cd in cap	1813.76	24
	Cd in stipe	771.813	24
	BCF in cap	33.2859	24
	BCF in stipe	33.6206	24
	TF	51.8546	24
	Protein	51245.6	24
	Soluble sugar	496.426	24
	SOD	63266.8	24
	CAT	522.261	24
	POD	0.698858	24
	APX	51703.5	24
	MDA	2.80798	24
	Proline	0.233689	24
	Oxalic acid	0.52216	24
	Malic acid	4.63166	24
	Succinic acid	86.4982	24
	Fumaric acid	0.249002	24
	Citric acid	0.536453	24
	Total organic acids	145.71	24
	L Cd in cap	13.2825	24
	L Cd in stipe	8.33614	24
	L BCF in cap	28.3581	24
	L BCF in stipe	37.5918	24
	L TF	0.802226	24
	L CAT	9.80654	24
	L Proline	30.336	24
	L Oxalic acid	31.2569	24
	L Malic acid	9.40143	24
	L Succinic acid	8.76061	24
	L Total organic acids	2.67171	24
Corrected Total	Cd in cap	904.005	23
	Cd in stipe	393.201	23
	BCF in cap	25.839	23
	BCF in stipe	26.2812	23
	TF	4.14947	23
	Protein	9364.92	23
	Soluble sugar	31.9528	23
	SOD	2090.65	23
	CAT	51.3451	23
	POD	0.0963636	23
	APX	8240.5	23
	MDA	0.229849	23
	Proline	0.0474109	23
	Oxalic acid	0.134433	23
	Malic acid	1.24835	23
	Succinic acid	56.0019	23
	Fumaric acid	0.028403	23
	Citric acid	0.032734	23
	Total organic acids	61.7348	23
	L Cd in cap	6.78873	23
	L Cd in stipe	4.68862	23
	L BCF in cap	10.5248	23
	L BCF in stipe	13.9587	23
	L TF	0.394624	23
	L CAT	0.345388	23
	L Proline	1.01198	23
	L Oxalic acid	4.85613	23
	L Malic acid	2.65235	23
	L Succinic acid	6.73247	23
	L Total organic acids	2.09722	23
a. R Squared = .989（Adjusted R Squared = .984） b. R Squared = .975（Adjusted R Squared = .964） c. R Squared = .993（Adjusted R Squared = .990） d. R Squared = .992（Adjusted R Squared = .989） e. R Squared = .899（Adjusted R Squared = .855） f. R Squared = .935（Adjusted R Squared = .907） g. R Squared = .720（Adjusted R Squared = .598） h. R Squared = .562（Adjusted R Squared = .371） i. R Squared = .836（Adj…
Note：The "L" in front of the name of dependent variable indicates that the normality test has been conducted after the logarithmic transformation of the original test data based on 10.
