# Supplementary material for: Bioaccumulation and physiological changes in the fruiting body of Agaricus bisporus (Large) sing in response to cadmium
Source: Sci Rep. 2022 Nov 22;12:20079. doi: 10.1038/s41598-022-24561-3 (PMC9684502; doi:10.1038/s41598-022-24561-3)
Supplement: Supplementary file 1 — Supplementary Information. [file 41598_2022_24561_MOESM1_ESM.zip › Supplementary file/Supplementary file 5_Tests of Normality.xlsx]

## Sheet: Sheet1
Tests of Normality results of data
Tests of Normality							Tests of Normality
Cd concentration	Test index	Sampling time	Shapiro-Wilk				Sampling time	Test index	Cd concentration	Shapiro-Wilk
			Statistic	df	Sig.					Statistic	df	Sig.
CK	Cd in cap	Closed cup stage	0.979298	3	0.724251		Closed cup stage	Cd in cap	CK	0.979298	3	0.724251
		Flat stage	0.881894	3	0.329988				T1	0.908878	3	0.414348
	Cd in stipe	Closed cup stage	0.905146	3	0.402073				T2	0.972597	3	0.682385
		Flat stage	0.99994	3	0.985208				T3	0.986588	3	0.778319
	BCF in cap	Closed cup stage	0.77336	3	0.0523713			Cd in stipe	CK	0.905146	3	0.402073
		Flat stage	0.999957	3	0.987494				T1	0.860554	3	0.2691
	BCFinstipe	Closed cup stage	0.858057	3	0.262242				T2	0.818045	3	0.158348
		Flat stage	0.880122	3	0.324763				T3	0.999674	3	0.96552
	TF	Closed cup stage	0.98126	3	0.737725			BCF in cap	CK	0.77336	3	0.0523713
		Flat stage	0.867513	3	0.288489				T1	0.848006	3	0.235132
	Protein	Closed cup stage	0.994974	3	0.864487				T2	0.999186	3	0.945497
		Flat stage	0.899244	3	0.383098				T3	0.986526	3	0.777805
	Soluble sugar	Closed cup stage	0.933425	3	0.501576			BCF in stipe	CK	0.858057	3	0.262242
		Flat stage	0.980572	3	0.732923				T1	0.943563	3	0.541905
	SOD	Closed cup stage	0.986471	3	0.777354				T2	0.752271	3	0.00501511
		Flat stage	0.821583	3	0.167139				T3	0.999673	3	0.965463
	CAT	Closed cup stage	0.770962	3	0.0469116			TF	CK	0.98126	3	0.737725
		Flat stage	0.786806	3	0.0833738				T1	0.93393	3	0.503516
	POD	Closed cup stage	0.959419	3	0.612612				T2	0.97245	3	0.681525
		Flat stage	0.883619	3	0.335108				T3	0.923124	3	0.463431
	APX	Closed cup stage	0.926927	3	0.477223			Protein	CK	0.994974	3	0.864487
		Flat stage	0.983306	3	0.752545				T1	0.848537	3	0.236545
	MDA	Closed cup stage	0.776179	3	0.0588147				T2	0.999928	3	0.983763
		Flat stage	0.756939	3	0.0153739				T3	0.817459	3	0.156898
	Proline	Closed cup stage	0.843783	3	0.223962			Soluble sugar	CK	0.933425	3	0.501576
		Flat stage	0.894924	3	0.369523				T1	0.859564	3	0.266377
	Oxalic acid	Closed cup stage	0.972791	3	0.68352				T2	0.88298	3	0.333209
		Flat stage	0.862783	3	0.275266				T3	0.999489	3	0.956803
	Malic acid	Closed cup stage	0.884221	3	0.336902			SOD	CK	0.986471	3	0.777354
		Flat stage	0.961619	3	0.623401				T1	0.927609	3	0.479731
	Succinicacid	Closed cup stage	0.837327	3	0.207122				T2	0.990587	3	0.814408
		Flat stage	0.928219	3	0.481981				T3	0.828367	3	0.184187
	Fumaricacid	Closed cup stage	0.992736	3	0.837025			CAT	CK	0.770962	3	0.0469116
		Flat stage	0.890772	3	0.356702				T1	0.767839	3	0.039831
	Citric acid	Closed cup stage	0.762881	3	0.0286597				T2	0.790703	3	0.0924927
		Flat stage	0.921299	3	0.456926				T3	0.789696	3	0.0901297
	Total organic acids	Closed cup stage	0.988481	3	0.794623			POD	CK	0.959419	3	0.612612
		Flat stage	0.753546	3	0.00783765				T1	0.931069	3	0.492624
	L Cd in cap	Closed cup stage	0.981067	3	0.736374				T2	0.849006	3	0.237795
		Flat stage	0.900874	3	0.388289				T3	0.882242	3	0.331018
	L Cd in stipe	Closed cup stage	0.906668	3	0.407051			APX	CK	0.926927	3	0.477223
		Flat stage	0.999822	3	0.97454				T1	0.934533	3	0.50584
	L BCF in cap	Closed cup stage	0.771656	3	0.0484908				T2	0.763187	3	0.0293474
		Flat stage	0.998275	3	0.920645				T3	0.887147	3	0.345684
	L BCF in stipe	Closed cup stage	0.850897	3	0.242851			MDA	CK	0.776179	3	0.0588147
		Flat stage	0.892656	3	0.362492				T1	0.960996	3	0.620317
	L TF	Closed cup stage	0.980575	3	0.732945				T2	0.933232	3	0.500836
		Flat stage	0.885141	3	0.339652				T3	0.793864	3	0.0999326
	LCAT	Closed cup stage	0.772121	3	0.0495487			Proline	CK	0.843783	3	0.223962
		Flat stage	0.79336	3	0.0987443				T1	0.980021	3	0.729137
	L Proline	Closed cup stage	0.833619	3	0.19757				T2	0.769022	3	0.042509
		Flat stage	0.875089	3	0.310095				T3	0.867226	3	0.287682
	L Oxalic acid	Closed cup stage	0.978638	3	0.719858			Oxalic acid	CK	0.972791	3	0.68352
		Flat stage	0.875919	3	0.312498				T1	0.950781	3	0.572735
	LMalicacid	Closed cup stage	0.875035	3	0.30994				T2	0.814725	3	0.150159
		Flat stage	0.975703	3	0.701084				T3	0.982097	3	0.74369
	L Succinic acid	Closed cup stage	0.826459	3	0.179365			Malic acid	CK	0.884221	3	0.336902
		Flat stage	0.904243	3	0.399137				T1	0.997999	3	0.914529
	L Total organic acids	Closed cup stage	0.982914	3	0.749636				T2	0.929901	3	0.488239
		Flat stage	0.753904	3	0.00863211				T3	0.8055	3	0.127698
T1	Cd in cap	Closed cup stage	0.908878	3	0.414348			Succinic acid	CK	0.837327	3	0.207122
		Flat stage	0.960543	3	0.61809				T1	0.838265	3	0.209552
	Cd in stipe	Closed cup stage	0.860554	3	0.2691				T2	0.773228	3	0.0520703
		Flat stage	0.893332	3	0.36458				T3	0.967262	3	0.652521
	BCF in cap	Closed cup stage	0.848006	3	0.235132			Fumaric acid	CK	0.992736	3	0.837025
		Flat stage	0.951688	3	0.576758				T1	0.997504	3	0.90454
	BCFinstipe	Closed cup stage	0.943563	3	0.541905				T2	0.81668	3	0.154974
		Flat stage	0.873273	3	0.304868				T3	0.999772	3	0.971182
	TF	Closed cup stage	0.93393	3	0.503516			Citric acid	CK	0.762881	3	0.0286597
		Flat stage	0.919381	3	0.450161				T1	0.763009	3	0.0289456
	Protein	Closed cup stage	0.848537	3	0.236545				T2	0.975909	3	0.702362
		Flat stage	0.910646	3	0.420239				T3	0.7992	3	0.112591
	Soluble sugar	Closed cup stage	0.859564	3	0.266377			Total organic acids	CK	0.988481	3	0.794623
		Flat stage	0.783948	3	0.076728				T1	0.958161	3	0.606571
	SOD	Closed cup stage	0.927609	3	0.479731				T2	0.882014	3	0.330344
		Flat stage	0.997846	3	0.911336				T3	0.959301	3	0.612043
	CAT	Closed cup stage	0.767839	3	0.039831			L Cd in cap	CK	0.981067	3	0.736374
		Flat stage	0.972581	3	0.682292				T1	0.929881	3	0.488166
	POD	Closed cup stage	0.931069	3	0.492624				T2	0.981736	3	0.741098
		Flat stage	0.985501	3	0.769471				T3	0.979701	3	0.726966
	APX	Closed cup stage	0.934533	3	0.50584			L Cd in stipe	CK	0.906668	3	0.407051
		Flat stage	0.96078	3	0.619254				T1	0.851751	3	0.245143
	MDA	Closed cup stage	0.960996	3	0.620317				T2	0.829555	3	0.187202
		Flat stage	0.93074	3	0.491388				T3	0.99952	3	0.958159
	Proline	Closed cup stage	0.980021	3	0.729137			L BCF in cap	CK	0.771656	3	0.0484908
		Flat stage	0.787767	3	0.0856172				T1	0.863987	3	0.278614
	Oxalic acid	Closed cup stage	0.950781	3	0.572735				T2	0.99994	3	0.985194
		Flat stage	0.870803	3	0.297807				T3	0.979649	3	0.726612
	Malic acid	Closed cup stage	0.997999	3	0.914529			L BCF in stipe	CK	0.850897	3	0.242851
		Flat stage	0.896641	3	0.374887				T1	0.934075	3	0.504071
	Succinicacid	Closed cup stage	0.838265	3	0.209552				T2	0.752687	3	0.00593528
		Flat stage	0.911064	3	0.42164				T3	0.999525	3	0.958372
	Fumaricacid	Closed cup stage	0.997504	3	0.90454			L TF	CK	0.980575	3	0.732945
		Flat stage	0.894245	3	0.36741				T1	0.947471	3	0.558349
	Citric acid	Closed cup stage	0.763009	3	0.0289456				T2	0.980508	3	0.732483
		Flat stage	0.920029	3	0.452437				T3	0.919049	3	0.448997
	Total organic acids	Closed cup stage	0.958161	3	0.606571			L CAT	CK	0.772121	3	0.0495487
		Flat stage	0.806956	3	0.131216				T1	0.766153	3	0.0360242
	L Cd in cap	Closed cup stage	0.929881	3	0.488166				T2	0.796994	3	0.107342
		Flat stage	0.976125	3	0.703711				T3	0.788009	3	0.086183
	L Cd in stipe	Closed cup stage	0.851751	3	0.245143			L Proline	CK	0.833619	3	0.19757
		Flat stage	0.862831	3	0.2754				T1	0.987084	3	0.782476
	L BCF in cap	Closed cup stage	0.863987	3	0.278614				T2	0.771905	3	0.0490552
		Flat stage	0.966466	3	0.648275				T3	0.87427	3	0.307734
	L BCF in stipe	Closed cup stage	0.934075	3	0.504071			L Oxali cacid	CK	0.978638	3	0.719858
		Flat stage	0.847329	3	0.233334				T1	0.938554	3	0.521592
	L TF	Closed cup stage	0.947471	3	0.558349				T2	0.805226	3	0.127036
		Flat stage	0.942315	3	0.536769				T3	0.974211	3	0.691963
	LCAT	Closed cup stage	0.766153	3	0.0360242			L Malic acid	CK	0.875035	3	0.30994
		Flat stage	0.955687	3	0.594931				T1	0.999116	3	0.943209
	L Proline	Closed cup stage	0.987084	3	0.782476				T2	0.947092	3	0.556729
		Flat stage	0.783063	3	0.0746747				T3	0.799427	3	0.113131
	L Oxalic acid	Closed cup stage	0.938554	3	0.521592			L Succinic acid	CK	0.826459	3	0.179365
		Flat stage	0.864139	3	0.279036				T1	0.855424	3	0.255066
	LMalicacid	Closed cup stage	0.999116	3	0.943209				T2	0.769194	3	0.0428991
		Flat stage	0.874192	3	0.30751				T3	0.983343	3	0.752823
	L Succinic acid	Closed cup stage	0.855424	3	0.255066			L Total organic acids	CK	0.982914	3	0.749636
		Flat stage	0.887058	3	0.345415				T1	0.969544	3	0.664983
	L Total organic acids	Closed cup stage	0.969544	3	0.664983				T2	0.870225	3	0.296161
		Flat stage	0.804209	3	0.124587				T3	0.974526	3	0.693866
T2	Cd in cap	Closed cup stage	0.972597	3	0.682385		Flat stage	Cd in cap	CK	0.881894	3	0.329988
		Flat stage	0.998684	3	0.930711				T1	0.960543	3	0.61809
	Cd in stipe	Closed cup stage	0.818045	3	0.158348				T2	0.998684	3	0.930711
		Flat stage	0.943668	3	0.542342				T3	0.969866	3	0.666779
	BCF in cap	Closed cup stage	0.999186	3	0.945497			Cd in stipe	CK	0.99994	3	0.985208
		Flat stage	0.98304	3	0.750567				T1	0.893332	3	0.36458
	BCFinstipe	Closed cup stage	0.752271	3	0.00501511				T2	0.943668	3	0.542342
		Flat stage	0.972279	3	0.680531				T3	0.984988	3	0.765409
	TF	Closed cup stage	0.97245	3	0.681525			BCF in cap	CK	0.999957	3	0.987494
		Flat stage	0.852516	3	0.247203				T1	0.951688	3	0.576758
	Protein	Closed cup stage	0.999928	3	0.983763				T2	0.98304	3	0.750567
		Flat stage	0.909125	3	0.415168				T3	0.968398	3	0.658671
	Soluble sugar	Closed cup stage	0.88298	3	0.333209			BCF in stipe	CK	0.880122	3	0.324763
		Flat stage	0.945177	3	0.548631				T1	0.873273	3	0.304868
	SOD	Closed cup stage	0.990587	3	0.814408				T2	0.972279	3	0.680531
		Flat stage	0.984635	3	0.762654				T3	0.98423	3	0.759527
	CAT	Closed cup stage	0.790703	3	0.0924927			TF	CK	0.867513	3	0.288489
		Flat stage	0.926277	3	0.474844				T1	0.919381	3	0.450161
	POD	Closed cup stage	0.849006	3	0.237795				T2	0.852516	3	0.247203
		Flat stage	0.930515	3	0.490542				T3	0.997996	3	0.914477
	APX	Closed cup stage	0.763187	3	0.0293474			Protein	CK	0.899244	3	0.383098
		Flat stage	0.779075	3	0.0654667				T1	0.910646	3	0.420239
	MDA	Closed cup stage	0.933232	3	0.500836				T2	0.909125	3	0.415168
		Flat stage	0.83303	3	0.196061				T3	0.822896	3	0.170418
	Proline	Closed cup stage	0.769022	3	0.042509			Soluble sugar	CK	0.980572	3	0.732923
		Flat stage	0.976938	3	0.70884				T1	0.783948	3	0.076728
	Oxalic acid	Closed cup stage	0.814725	3	0.150159				T2	0.945177	3	0.548631
		Flat stage	0.960044	3	0.615649				T3	0.875683	3	0.311813
	Malic acid	Closed cup stage	0.929901	3	0.488239			SOD	CK	0.821583	3	0.167139
		Flat stage	0.886037	3	0.342342				T1	0.997846	3	0.911336
	Succinicacid	Closed cup stage	0.773228	3	0.0520703				T2	0.984635	3	0.762654
		Flat stage	0.859289	3	0.265619				T3	0.926782	3	0.476692
	Fumaricacid	Closed cup stage	0.81668	3	0.154974			CAT	CK	0.786806	3	0.0833738
		Flat stage	0.848295	3	0.2359				T1	0.972581	3	0.682292
	Citric acid	Closed cup stage	0.975909	3	0.702362				T2	0.926277	3	0.474844
		Flat stage	0.918462	3	0.446944				T3	0.999638	3	0.963675
	Total organic acids	Closed cup stage	0.882014	3	0.330344			POD	CK	0.883619	3	0.335108
		Flat stage	0.800991	3	0.116867				T1	0.985501	3	0.769471
	L Cd in cap	Closed cup stage	0.981736	3	0.741098				T2	0.930515	3	0.490542
		Flat stage	0.999985	3	0.992677				T3	0.998942	3	0.937862
	L Cd in stipe	Closed cup stage	0.829555	3	0.187202			APX	CK	0.983306	3	0.752545
		Flat stage	0.963916	3	0.63499				T1	0.96078	3	0.619254
	L BCF in cap	Closed cup stage	0.99994	3	0.985194				T2	0.779075	3	0.0654667
		Flat stage	0.975295	3	0.698564				T3	0.954302	3	0.58855
	L BCF in stipe	Closed cup stage	0.752687	3	0.00593528			MDA	CK	0.756939	3	0.0153739
		Flat stage	0.986755	3	0.779716				T1	0.93074	3	0.491388
	L TF	Closed cup stage	0.980508	3	0.732483				T2	0.83303	3	0.196061
		Flat stage	0.845159	3	0.227588				T3	0.990984	3	0.818377
	LCAT	Closed cup stage	0.796994	3	0.107342			Proline	CK	0.894924	3	0.369523
		Flat stage	0.931601	3	0.494632				T1	0.787767	3	0.0856172
	L Proline	Closed cup stage	0.771905	3	0.0490552				T2	0.976938	3	0.70884
		Flat stage	0.987029	3	0.782017				T3	0.997439	3	0.903309
	L Oxalic acid	Closed cup stage	0.805226	3	0.127036			Oxalic acid	CK	0.862783	3	0.275266
		Flat stage	0.976362	3	0.705197				T1	0.870803	3	0.297807
	LMalicacid	Closed cup stage	0.947092	3	0.556729				T2	0.960044	3	0.615649
		Flat stage	0.908471	3	0.412996				T3	0.943567	3	0.541921
	L Succinic acid	Closed cup stage	0.769194	3	0.0428991			Malic acid	CK	0.961619	3	0.623401
		Flat stage	0.875989	3	0.312702				T1	0.896641	3	0.374887
	L Total organic acids	Closed cup stage	0.870225	3	0.296161				T2	0.886037	3	0.342342
		Flat stage	0.809241	3	0.136756				T3	0.800483	3	0.115652
T3	Cd in cap	Closed cup stage	0.986588	3	0.778319			Succinic acid	CK	0.928219	3	0.481981
		Flat stage	0.969866	3	0.666779				T1	0.911064	3	0.42164
	Cd in stipe	Closed cup stage	0.999674	3	0.96552				T2	0.859289	3	0.265619
		Flat stage	0.984988	3	0.765409				T3	0.89265	3	0.362475
	BCF in cap	Closed cup stage	0.986526	3	0.777805			Fumaric acid	CK	0.890772	3	0.356702
		Flat stage	0.968398	3	0.658671				T1	0.894245	3	0.36741
	BCFinstipe	Closed cup stage	0.999673	3	0.965463				T2	0.848295	3	0.2359
		Flat stage	0.98423	3	0.759527				T3	0.803474	3	0.122818
	TF	Closed cup stage	0.923124	3	0.463431			Citric acid	CK	0.921299	3	0.456926
		Flat stage	0.997996	3	0.914477				T1	0.920029	3	0.452437
	Protein	Closed cup stage	0.817459	3	0.156898				T2	0.918462	3	0.446944
		Flat stage	0.822896	3	0.170418				T3	0.813035	3	0.146012
	Soluble sugar	Closed cup stage	0.999489	3	0.956803			Total organic acids	CK	0.753546	3	0.00783765
		Flat stage	0.875683	3	0.311813				T1	0.806956	3	0.131216
	SOD	Closed cup stage	0.828367	3	0.184187				T2	0.800991	3	0.116867
		Flat stage	0.926782	3	0.476692				T3	0.952949	3	0.58241
	CAT	Closed cup stage	0.789696	3	0.0901297			L Cd in cap	CK	0.900874	3	0.388289
		Flat stage	0.999638	3	0.963675				T1	0.976125	3	0.703711
	POD	Closed cup stage	0.882242	3	0.331018				T2	0.999985	3	0.992677
		Flat stage	0.998942	3	0.937862				T3	0.965126	3	0.641234
	APX	Closed cup stage	0.887147	3	0.345684			L Cd in stipe	CK	0.999822	3	0.97454
		Flat stage	0.954302	3	0.58855				T1	0.862831	3	0.2754
	MDA	Closed cup stage	0.793864	3	0.0999326				T2	0.963916	3	0.63499
		Flat stage	0.990984	3	0.818377				T3	0.979609	3	0.726342
	Proline	Closed cup stage	0.867226	3	0.287682			L BCF in cap	CK	0.998275	3	0.920645
		Flat stage	0.997439	3	0.903309				T1	0.966466	3	0.648275
	Oxalic acid	Closed cup stage	0.982097	3	0.74369				T2	0.975295	3	0.698564
		Flat stage	0.943567	3	0.541921				T3	0.963574	3	0.633244
	Malic acid	Closed cup stage	0.8055	3	0.127698			L BCF in stipe	CK	0.892656	3	0.362492
		Flat stage	0.800483	3	0.115652				T1	0.847329	3	0.233334
	Succinicacid	Closed cup stage	0.967262	3	0.652521				T2	0.986755	3	0.779716
		Flat stage	0.89265	3	0.362475				T3	0.978742	3	0.720541
	Fumaricacid	Closed cup stage	0.999772	3	0.971182			L TF	CK	0.885141	3	0.339652
		Flat stage	0.803474	3	0.122818				T1	0.942315	3	0.536769
	Citric acid	Closed cup stage	0.7992	3	0.112591				T2	0.845159	3	0.227588
		Flat stage	0.813035	3	0.146012				T3	0.998544	3	0.927106
	Total organic acids	Closed cup stage	0.959301	3	0.612043			L CAT	CK	0.79336	3	0.0987443
		Flat stage	0.952949	3	0.58241				T1	0.955687	3	0.594931
	L Cd in cap	Closed cup stage	0.979701	3	0.726966				T2	0.931601	3	0.494632
		Flat stage	0.965126	3	0.641234				T3	0.998242	3	0.91989
	L Cd in stipe	Closed cup stage	0.99952	3	0.958159			L Proline	CK	0.875089	3	0.310095
		Flat stage	0.979609	3	0.726342				T1	0.783063	3	0.0746747
	L BCF in cap	Closed cup stage	0.979649	3	0.726612				T2	0.987029	3	0.782017
		Flat stage	0.963574	3	0.633244				T3	0.999034	3	0.940629
	L BCF in stipe	Closed cup stage	0.999525	3	0.958372			L Oxali cacid	CK	0.875919	3	0.312498
		Flat stage	0.978742	3	0.720541				T1	0.864139	3	0.279036
	L TF	Closed cup stage	0.919049	3	0.448997				T2	0.976362	3	0.705197
		Flat stage	0.998544	3	0.927106				T3	0.96037	3	0.61724
	LCAT	Closed cup stage	0.788009	3	0.086183			L Malic acid	CK	0.975703	3	0.701084
		Flat stage	0.998242	3	0.91989				T1	0.874192	3	0.30751
	L Proline	Closed cup stage	0.87427	3	0.307734				T2	0.908471	3	0.412996
		Flat stage	0.999034	3	0.940629				T3	0.790263	3	0.0914598
	L Oxalic acid	Closed cup stage	0.974211	3	0.691963			L Succinic acid	CK	0.904243	3	0.399137
		Flat stage	0.96037	3	0.61724				T1	0.887058	3	0.345415
	LMalicacid	Closed cup stage	0.799427	3	0.113131				T2	0.875989	3	0.312702
		Flat stage	0.790263	3	0.0914598				T3	0.905928	3	0.404629
	L Succinic acid	Closed cup stage	0.983343	3	0.752823			L Total organic acids	CK	0.753904	3	0.00863211
		Flat stage	0.905928	3	0.404629				T1	0.804209	3	0.124587
	L Total organic acids	Closed cup stage	0.974526	3	0.693866				T2	0.809241	3	0.136756
		Flat stage	0.935311	3	0.508848				T3	0.935311	3	0.508848
Note: The test data have tests of normality under different control factors: Cd concentration and sampling time. The "L" in front of the test index indicates that the normality test has been conducted after the logarithmic transformation of the original test data based on 10.
